# Supplementary material for: Clinicopathologic Analysis of Five Patients with POLE-Mutated Colorectal Cancer in a Single Korean Institute
Source: Diagnostics (Basel). 2025 Apr 11;15(8):972. doi: 10.3390/diagnostics15080972 (PMC12025746; doi:10.3390/diagnostics15080972)
Supplement: Supplementary file 1 [file diagnostics-15-00972-s001.zip]

Archive with 4 entries (2 files):
- diagnostics-3555755-supplementary/
- diagnostics-3555755-supplementary/2. Supplemental table 1.xls
- diagnostics-3555755-supplementary/__MACOSX/
- diagnostics-3555755-supplementary/__MACOSX/._2. Supplemental table 1.xls
