# Supplementary material for: Clinicopathologic Analysis of Five Patients with POLE-Mutated Colorectal Cancer in a Single Korean Institute
Source: Diagnostics (Basel). 2025 Apr 11;15(8):972. doi: 10.3390/diagnostics15080972 (PMC12025746; doi:10.3390/diagnostics15080972)
Supplement: Supplementary file 1 [file diagnostics-15-00972-s001.zip › diagnostics-3555755-supplementary/2. Supplemental table 1.xls]

## Sheet: TSO panel
Supplementary Table 1. Panel gene list
DNA
ABL1	CBFB	ELF3	GABRA6	IRF4	MTOR	PLK2	RSPO1	TERT
ABL2	CBL	EMSY	GATA1	IRS1	MUTYH	PMAIP1	RSPO2	TET1
ACVR1	CCND1	EP300	GATA2	IRS2	MYB	PMS1	RTEL1	TET2
ACVR1B	CCND2	EPAS1	GATA3	JAK1	MYC	PMS2	RUNX1	TGFBR1
ADGRA2	CCND3	EPCAM	GATA4	JAK2	MYCL	PNRC1	RUNX1T1	TGFBR2
AGO2	CCNE1	EPHA3	GATA6	JAK3	MYCN	POLD1	RXRA	TMEM127
AHNAK2	CD274	EPHA5	GID4	JUN	MYD88	POLE	RYBP	TMPRSS2
AKT1	CD276	EPHA7	GLI1	KDM5A	MYOD1	PPARG	SDHA	TNFAIP3
AKT2	CD79A	EPHB1	GNA11	KDM5C	NBN	PPM1D	SDHAF2	TNFRSF14
AKT3	CD79B	ERBB2	GNA13	KDM6A	NCOA3	PPP2R1A	SDHB	TOP1
ALK	CDC42	ERBB3	GNAQ	KDR	NCOR1	PPP4R2	SDHC	TOP2A
ALOX12B	CDC73	ERBB4	GNAS	KEAP1	NEGR1	PPP6C	SDHD	TP53
AMER1	CDH1	ERCC2	GPS2	KEL	NF1	PRDM1	SESN1	TP53BP1
ANKRD11	CDK12	ERCC3	GREM1	KIT	NF2	PRDM14	SESN2	TP63
APC	CDK4	ERCC4	GRIN2A	KLF4	NFE2L2	PREX2	SESN3	TRAF2
AR	CDK6	ERCC5	GRM3	KLHL6	NFKBIA	PRKAR1A	SETD2	TRAF7
ARAF	CDK8	ERF	GSK3B	KMT2A	NKX2-1	PRKCI	SF3B1	TSC1
ARFRP1	CDKN1A	ERG	H3F3A	KMT2B	NKX3-1	PRKD1	SH2B3	TSC2
ARID1A	CDKN1B	ERRFI1	H3F3B	KMT2C	NOTCH1	PRKDC	SH2D1A	TSHR
ARID1B	CDKN2A	ESR1	H3F3C	KMT2D	NOTCH2	PRSS1	SHOC2	U2AF1
ARID2	CDKN2B	ETV1	HDAC9	KMT5A	NOTCH3	PRSS8	SHQ1	UPF1
ARID5B	CDKN2C	ETV4	HGF	KNSTRN	NOTCH4	PTCH1	SLIT2	VEGFA
ASXL1	CEBPA	ETV5	HIST1H1C	KRAS	NPM1	PTEN	SLX4	VHL
ASXL2	CENPA	ETV6	HIST1H2BD	LATS1	NRAS	PTP4A1	SMAD2	VTCN1
ATM	CHD2	EWSR1	HIST1H3A	LATS2	NSD1	PTPN11	SMAD3	WHSC1
ATR	CHD4	EZH1	HIST1H3B	LMO1	NTHL1	PTPRD	SMAD4	WHSC1L1
ATRX	CHEK1	EZH2	HIST1H3C	LRP1B	NTRK1	PTPRS	SMARCA4	WISP3
AURKA	CHEK2	FAM175A	HIST1H3D	LYN	NTRK2	PTPRT	SMARCB1	WT1
AURKB	CIC	FAM46C	HIST1H3E	LZTR1	NTRK3	QKI	SMARCD1	WWTR1
AURKC	CREBBP	FAM58A	HIST1H3F	MAGI2	NUF2	RAB35	SMO	XIAP
AXIN1	CRKL	FANCA	HIST1H3G	MALT1	NUP93	RAC1	SMYD3	XPO1
AXIN2	CRLF2	FANCC	HIST1H3H	MAP2K1	NUTM1	RAC2	SNCAIP	XRCC2
AXL	CSDE1	FANCD2	HIST1H3I	MAP2K2	PAK1	RAD21	SOCS1	YAP1
B2M	CSF1R	FANCE	HIST1H3J	MAP2K4	PAK3	RAD50	SOS1	YES1
BABAM1	CSF3R	FANCF	HIST2H3A	MAP3K1	PAK6	RAD51	SOX10	ZBTB2
BAP1	CTCF	FANCG	HIST2H3D	MAP3K13	PAK7	RAD51B	SOX17	ZFHX3
BARD1	CTLA4	FANCL	HIST3H3	MAP3K14	PALB2	RAD51C	SOX2	ZNF217
BBC3	CTNNA1	FAS	HLA-A	MAP3K4	PARK2	RAD51D	SOX9	ZNF703
BCL10	CTNNB1	FAT1	HLA-B	MAPK1	PARP1	RAD52	SPEN	ZNRF3
BCL2	CUL3	FBXW7	HNF1A	MAPK3	PAX5	RAD54L	SPOP	ZRSR2
BCL2L1	CXCR4	FGF10	HOXB13	MAPK8	PAX8	RAF1	SPRED1
BCL2L11	CYLD	FGF14	HRAS	MAPKAP1	PBRM1	RANBP2	SPTA1
BCL2L2	CYSLTR2	FGF19	HSD3B1	MAX	PDCD1	RARA	SRC
BCL6	DAXX	FGF23	HSP90AA1	MCL1	PDCD1LG2	RASA1	SRSF2
BCOR	DCUN1D1	FGF3	ICOSLG	MDC1	PDGFB	RB1	STAG2
BCORL1	DDR1	FGF4	ID3	MDM2	PDGFRA	RBM10	STAT3
BCR	DDR2	FGF6	IDH1	MDM4	PDGFRB	RECQL	STAT4
BIRC3	DICER1	FGFR1	IDH2	MED12	PDK1	RECQL4	STAT5A
BLM	DIS3	FGFR2	IFNGR1	MEF2B	PDPK1	REL	STAT5B
BMPR1A	DNAJB1	FGFR3	IGF1	MEN1	PGR	RET	STK11
BRAF	DNMT1	FGFR4	IGF1R	MET	PHOX2B	RFWD2	STK19
BRCA1	DNMT3A	FH	IGF2	MGA	PIK3C2B	RHEB	STK40
BRCA2	DNMT3B	FLCN	IKBKE	MITF	PIK3C2G	RHOA	SUFU
BRD2	DOT1L	FLT1	IKZF1	MLH1	PIK3C3	RICTOR	SUZ12
BRD3	DROSHA	FLT3	IL10	MPL	PIK3CA	RIT1	SYK
BRD4	DUSP4	FLT4	IL7R	MRE11A	PIK3CB	RNF43	TAF1
BRIP1	E2F3	FOXA1	INHA	MSH2	PIK3CD	ROS1	TAP1
BTG1	EED	FOXL2	INHBA	MSH3	PIK3CG	RPS6KA4	TAP2
BTK	EGFL7	FOXO1	INPP4A	MSH6	PIK3R1	RPS6KB2	TBX3
CALR	EGFR	FOXP1	INPP4B	MSI1	PIK3R2	RPTOR	TCEB1
CARD11	EIF1AX	FRS2	INPPL1	MSI2	PIK3R3	RRAGC	TCF3
CARM1	EIF4A2	FUBP1	INSR	MST1	PIM1	RRAS	TCF7L2
CASP8	EIF4E	FYN	IRF2	MST1R	PLCG2	RRAS2	TEK
Translocation
BLC6	EML4	FGFR2	KRAS	NRG1	PDGFRA	RET	TRB	TRG
ABL1	BRAF	ERG	FGFR3	MAGI3	NTRK1	PDGFRB	ROS1
AKT3	CCND1	ETV1	FUS	MBIP	NTRK2	PPARG	SLC45A3
ALK	CIITA	ETV6	HIC1	MET	NTRK3	RAF1	SS18
AXL	CREB3L2	EWSR1	JAK2	MYC	PAX5	RARA	TMPRSS2
BLC2	EGFR	FGFR1	KMT2A	NPM1	PAX8	RELA	TRA
